# Supplementary material for: Geospatial Distributions of Lead Levels Found in Human Hair and Preterm Birth in San Francisco Neighborhoods
Source: Int J Environ Res Public Health. 2021 Dec 22;19(1):86. doi: 10.3390/ijerph19010086 (PMC8751210; doi:10.3390/ijerph19010086)
Supplement: Supplementary file 1 [file ijerph-19-00086-s001.zip]

Archive with 1 entries (1 files):
- ijerph-1496282-supplementary.pdf
